# Supplementary material for: Comparison of Efficacy between 120° and 180° Schlemm’s Canal Incision Microhook Ab Interno Trabeculotomy
Source: J Clin Med. 2021 Jul 19;10(14):3181. doi: 10.3390/jcm10143181 (PMC8304718; doi:10.3390/jcm10143181)
Supplement: Supplementary file 1 [file jcm-10-03181-s001.zip]

Archive with 1 entries (1 files):
- jcm-1276357-supplementary.mp4
